# Supplementary material for: Serosurvey of Nonhuman Primates in Costa Rica at the Human–Wildlife Interface Reveals High Exposure to Flaviviruses
Source: Insects. 2021 Jun 15;12(6):554. doi: 10.3390/insects12060554 (PMC8232092; doi:10.3390/insects12060554)
Supplement: Supplementary file 1 [file insects-12-00554-s001.zip]

Archive with 1 entries (1 files):
- insects-1212276-supplementary.xlsx
