# Supplementary material for: Serosurvey of Nonhuman Primates in Costa Rica at the Human–Wildlife Interface Reveals High Exposure to Flaviviruses
Source: Insects. 2021 Jun 15;12(6):554. doi: 10.3390/insects12060554 (PMC8232092; doi:10.3390/insects12060554)
Supplement: Supplementary file 1 [file insects-12-00554-s001.zip › insects-1212276-supplementary.xlsx]

## Sheet: Flavivirus_PRNT
									Homotypic=	*
									Heterotypic=	**
									0=	negative
code	species	date	lat	log	ecoregion	sex	age	procedence	DENV-1	DENV-2	DENV-3	DENV-4	SLEV	WNV	positive undetermined flavivirus
AG30	A. geoffroyi	2005-05-03	10.3778	-84.3756	Isthmian-Atlantic moist forests	female	juvenile	captivity	0	0	0	0	0	0	0
AG42	A. geoffroyi	29/09/06	9.77553	-84.9438	Costa Rican seasonal moist forests	female	adult	captivity	0	0	0	0	0	0	0
AG43	A. geoffroyi	29/09/06	9.77553	-84.9438	Costa Rican seasonal moist forests	female	juvenile	captivity	0	0	0	0	0	0	0
AG45	A. geoffroyi	29/09/06	9.77553	-84.9438	Costa Rican seasonal moist forests	male	adult	captivity	1:20*	0	0	0	0	0	0
AG46	A. geoffroyi	29/09/06	9.77553	-84.9438	Costa Rican seasonal moist forests	male	adult	captivity	0	0	0	0	1:20*	0	0
AG49	A. geoffroyi	13/10/06	10.3783	-84.5454	Isthmian-Atlantic moist forests	male	juvenile	captivity	0	0	0	0	0	0	0
AG50	A. geoffroyi	2006-03-11	10.6706	-84.8209	Costa Rican seasonal moist forests	male	juvenile	captivity	1:20**	0	0	0	1:80**	0	1
AG51	A. geoffroyi	2006-11-03	10.0796	-84.2445	Isthmian-Atlantic moist forests	male	adult	captivity	0	0	0	0	0	0	0
AG53	A. geoffroyi	2006-03-10	9.9846	-84.2589	Costa Rican seasonal moist forests	female	juvenile	captivity	0	0	0	0	0	0	0
AG55	A. geoffroyi	13/11/06	10.3778	-84.3756	Isthmian-Atlantic moist forests	male	adult	captivity	0	1:20**	0	0	1:20**	0	1
AG55-1	A. geoffroyi	2006-10-11	10.3778	-84.3756	Isthmian-Atlantic moist forests	male	adult	captivity	0	0	0	0	1:80**	1:20**	1
AG58	A. geoffroyi	16/2/07	9.45912	-84.1399	Isthmian-Pacific moist forests	female	adult	captivity	0	0	0	0	0	0	0
AP01	A. palliata	2000-06-10	10.173	-83.6984	Isthmian-Atlantic moist forests	male	nd	free range	0	0	0	0	0	0	0
AP02	A. palliata	2000-06-10	10.173	-83.6984	Isthmian-Atlantic moist forests	male	nd	free range	0	0	0	0	0	0	0
AP03	A. palliata	2000-06-10	10.173	-83.6984	Isthmian-Atlantic moist forests	female	adult	free range	0	0	0	0	1:160*	0	0
AP05	A. palliata	2001-03-03	10.046	-84.9068	Central American dry forests	female	adult	free range	0	0	0	0	1:160*	0	0
AP06	A. palliata	2001-03-05	10.046	-84.9068	Central American dry forests	female	adult	free range	0	0	0	0	1:80*	0	0
AP07	A. palliata	2001-03-05	10.046	-84.9068	Central American dry forests	male	adult	free range	0	0	0	0	1:40*	0	0
AP08	A. palliata	2001-03-05	10.046	-84.9068	Central American dry forests	female	juvenile	free range	0	0	0	0	1:40*	0	0
AP09	A. palliata	2001-03-05	10.046	-84.9068	Central American dry forests	male	adult	free range	1:40**	1:20**	0	0	0	0	1
AP10	A. palliata	2001-03-05	10.046	-84.9068	Central American dry forests	female	juvenile	free range	1:20**	1:40**	0	0	0	1:20**	1
AP101	A. palliata	31/10/03	11.0706	-85.6479	Central American dry forests	male	adult	free range	0	0	0	0	1:160*	1:20*	0
AP102	A. palliata	31/10/03	11.0706	-85.6479	Central American dry forests	female	adult	free range	0	0	0	0	0	0	0
AP11	A. palliata	2001-03-05	10.046	-84.9068	Central American dry forests	male	adult	free range	1:40**	1:40**	0	0	0	0	1
AP12	A. palliata	2001-03-05	10.046	-84.9068	Central American dry forests	male	adult	free range	0	1:20*	0	0	0	0	0
AP13	A. palliata	2001-09-10	10.4339	-85.2608	Central American dry forests	female	adult	free range	0	0	0	0	0	0	0
AP142	A. palliata	30/5/06	9.93859	-84.9049	Central American dry forests	male	adult	free range	0	0	0	0	0	1:20*	0
AP143	A. palliata	30/5/06	9.93859	-84.9049	Central American dry forests	male	juvenile	free range	0	0	0	0	0	0	0
AP144	A. palliata	30/5/06	9.93859	-84.9049	Central American dry forests	female	adult	free range	1:40**	1:20**	1:40**	0	0	0	1
AP147	A. palliata	2006-12-02	10.4165	-84.1243	Isthmian-Atlantic moist forests	male	adult	free range	0	0	0	0	1:40*	0	0
AP155	A. palliata	2008-06-21	10.1656	-83.4491	Isthmian-Atlantic moist forests	ND	nd	free range	0	0	0	0	0	0	0
AP156	A. palliata	2008-06-21	10.167	-83.5847	Isthmian-Atlantic moist forests	male	nd	free range	0	0	0	0	0	0	0
AP157	A. palliata	2008-06-21	10.167	-83.5847	Isthmian-Atlantic moist forests	female	nd	free range	0	0	0	0	0	0	0
AP158	A. palliata	2008-06-21	10.167	-83.5847	Isthmian-Atlantic moist forests	female	nd	free range	0	0	0	0	0	0	0
AP17	A. palliata	2001-01-04	10.2346	-84.5308	Costa Rican seasonal moist forests	male	adult	free range	0	0	0	0	0	0	0
AP18	A. palliata	2001-09-10	10.4339	-85.2608	Central American dry forests	male	adult	free range	0	0	0	0	0	0	0
AP19	A. palliata	2001-09-10	10.4339	-85.2608	Central American dry forests	male	adult	free range	0	1:20*	0	0	0	0	0
AP20	A. palliata	2001-09-10	10.4339	-85.2608	Central American dry forests	female	adult	free range	0	0	0	0	0	0	0
AP21	A. palliata	2001-09-10	10.4339	-85.2608	Central American dry forests	female	adult	free range	0	0	0	0	0	0	0
AP22	A. palliata	2001-09-10	10.4339	-85.2608	Central American dry forests	female	adult	free range	1:80**	1:20**	0	0	0	0	1
AP26	A. palliata	2001-09-10	10.4339	-85.2608	Central American dry forests	male	adult	free range	0	0	0	0	0	0	0
AP27	A. palliata	2001-11-23	10.4339	-85.2608	Central American dry forests	male	adult	free range	0	0	0	0	0	1:20*	0
AP29	A. palliata	2001-11-24	10.4339	-85.2608	Central American dry forests	male	adult	free range	0	0	0	0	0	0	0
AP30	A. palliata	2001-11-24	10.4339	-85.2608	Central American dry forests	female	adult	free range	0	0	0	0	1:40*	0	0
AP31	A. palliata	2001-11-24	10.4339	-85.2608	Central American dry forests	male	adult	free range	0	0	0	0	0	0	0
AP37	A. palliata	2001-03-13	10.4339	-85.2608	Central American dry forests	male	adult	free range	0	0	0	0	0	0	0
AP40	A. palliata	2001-03-13	10.4339	-85.2608	Central American dry forests	male	adult	free range	0	0	0	0	0	0	0
AP41	A. palliata	2001-03-13	10.4339	-85.2608	Central American dry forests	male	adult	free range	0	0	0	0	0	0	0
AP42	A. palliata	2001-03-13	10.4339	-85.2608	Central American dry forests	female	adult	free range	0	0	0	0	0	0	0
AP43	A. palliata	2002-03-15	9.72549	-82.8342	Isthmian-Atlantic moist forests	female	nd	free range	0	0	0	0	0	0	0
AP45	A. palliata	2002-03-16	9.72549	-82.8342	Isthmian-Atlantic moist forests	female	nd	free range	0	0	0	0	0	0	0
AP46	A. palliata	2002-03-17	9.72549	-82.8342	Isthmian-Atlantic moist forests	female	nd	free range	0	0	0	0	0	0	0
AP48	A. palliata	2002-03-18	9.72549	-82.8342	Isthmian-Atlantic moist forests	female	nd	free range	0	0	0	0	0	0	0
AP49	A. palliata	2008-03-15	9.72549	-82.8342	Isthmian-Atlantic moist forests	female	nd	free range	0	0	0	0	0	0	0
AP51	A. palliata	2002-04-06	10.2346	-84.5308	Costa Rican seasonal moist forests	male	juvenile	free range	0	0	0	0	0	0	0
AP54	A. palliata	2002-12-04	10.1145	-85.2711	Costa Rican seasonal moist forests	female	adult	free range	0	0	0	0	0	0	0
AP55	A. palliata	2000-06-10	10.1145	-85.2711	Central American dry forests	female	adult	free range	0	0	0	0	0	0	0
AP56	A. palliata	2002-04-12	10.1145	-85.2711	Central American dry forests	female	juvenile	free range	0	0	0	0	0	0	0
AP58	A. palliata	2002-05-10	10.0215	-84.7849	Isthmian-Pacific moist forests	female	adult	free range	1:20*	0	0	0	0	0	0
AP59	A. palliata	2002-05-10	10.0215	-84.7849	Central American dry forests	female	adult	free range	0	0	0	0	0	0	0
AP77	A. palliata	2002-05-31	9.72549	-82.8342	Isthmian-Atlantic moist forests	female	adult	free range	0	0	0	0	0	0	0
CC31	C. imitator	20/9/2003	9.38443	-84.1454	Isthmian-Pacific moist forests	female	adult	free range	0	0	0	0	0	0	0
FP101	A. palliata	2014-01-03	10.118	-85.3456	Central American dry forests	male	adult	free range	1:640*	1:20**	0	0	0	0	1
FP102	A. palliata	2014-01-03	10.118	-85.3456	Central American dry forests	female	adult	free range	1:40**	1:20**	0	0	0	0	1
FP103	A. palliata	2014-01-03	10.118	-85.3456	Central American dry forests	female	adult	free range	0	0	0	0	0	0	0
FP103	A. palliata	2014-01-03	10.118	-85.3456	Central American dry forests	female	adult	free range	1:80**	1:20**	0	0	0	1:40**	1
FP106	A. palliata	2014-01-03	10.118	-85.3456	Central American dry forests	female	adult	free range	0	0	0	0	0	0	0
FP107	A. palliata	2014-01-03	10.118	-85.3456	Central American dry forests	male	adult	free range	>1:1280*	1:20**	0	0	0	1:40**	1
FP108	A. palliata	2014-01-03	10.118	-85.3456	Central American dry forests	male	adult	free range	1:80**	1:20**	0	0	0	1:20**	1
FP109	A. palliata	2014-01-03	10.118	-85.3456	Central American dry forests	female	adult	free range	0	1:20*	0	0	0	0	0
FPX11	A. palliata	15/3/14	9.93859	-84.9049	Central American dry forests	female	juvenile	free range	0	0	0	0	0	0	0
FPX14	A. palliata	15/3/14	9.93859	-84.9049	Central American dry forests	male	adult	free range	0	0	0	0	0	0	0
FPX16	A. palliata	15/3/14	9.93859	-84.9049	Central American dry forests	female	juvenile	free range	0	0	0	0	0	0	0
FPX19	A. palliata	15/3/14	9.93859	-84.9049	Central American dry forests	female	juvenile	free range	0	0	0	0	0	0	0
FPX21	A. palliata	16/3/14	9.93859	-84.9049	Central American dry forests	male	adult	free range	0	1:20*	0	0	0	0	0
FPX25	A. palliata	16/3/14	9.93859	-84.9049	Central American dry forests	male	adult	free range	0	1:20*	0	0	0	0	0
FPX27	A. palliata	2014-10-03	9.93859	-84.9049	Central American dry forests	male	adult	free range	0	0	0	0	0	0	0
MG31	A. geoffroyi	2015-02-15	9.77553	-84.9438	Costa Rican seasonal moist forests	female	adult	captivity	0	0	0	0	0	0	0
MG32	A. geoffroyi	2015-02-15	9.77553	-84.9438	Costa Rican seasonal moist forests	male	adult	captivity	0	1:20*	0	0	0	0	0
MP48	A. palliata	2015-07-02	10.6334	-85.6687	Central American dry forests	female	adult	free range	0	0	0	0	1:40*	0	0
MP45	A. palliata	2015-07-02	10.6334	-85.6687	Central American dry forests	female	adult	free range	0	0	0	0	1:80*	0	0
MP46	A. palliata	2015-07-02	10.6334	-85.6687	Central American dry forests	female	juvenile	free range	0	0	0	0	0	0	0
MP47	A. palliata	2015-07-02	10.6334	-85.6687	Central American dry forests	ND	juvenile	free range	0	0	0	0	0	0	0
SM01	S. oerstedii	2002-09-29	9.38443	-84.1454	Isthmian-Pacific moist forests	female	adult	free range	1:20*	0	0	0	0	0	0
SM02	S. oerstedii	2002-09-29	9.38443	-84.1454	Isthmian-Pacific moist forests	male	adult	free range	0	0	0	0	0	0	0
SM04	S. oerstedii	2002-04-10	9.38443	-84.1454	Isthmian-Pacific moist forests	female	adult	free range	0	0	0	0	0	0	0
